# Supplementary material for: Autophagy Dynamics and Modulation in a Rat Model of Renal Ischemia-Reperfusion Injury
Source: Int J Mol Sci. 2020 Sep 29;21(19):7185. doi: 10.3390/ijms21197185 (PMC7583807; doi:10.3390/ijms21197185)
Supplement: Supplementary file 1 [file ijms-21-07185-s001.zip]

Archive with 7 entries (7 files):
- Fig. S1.jpg
- Fig. S2.jpg
- Fig. S3.jpg
- Fig. S4.jpg
- Fig. S5.jpg
- Fig. S6.jpg
- Supplemental Figure Legends.pdf
